# Supplementary material for: Thermodynamic origin of instability in hybrid halide perovskites
Source: Sci Rep. 2016 Nov 24;6:37654. doi: 10.1038/srep37654 (PMC5121628; doi:10.1038/srep37654)
Supplement: Supplementary Information [file srep37654-s1.zip]

Archive with 12 entries (12 files):
- CH3NH3I.cif
- CH3NH3PbI3-tetrag.cif
- CsPbBr3-orth.cif
- NH3NH2I.cif
- NH3NH2PbI3.cif
- NH3OHI.cif
- NH3OHPbI3.cif
- PH4I.cif
- PH4PbI3.cif
- SbH4I.cif
- SbH4PbI3.cif
- SF3PbI3.cif
