# Supplementary material for: Thermodynamic origin of instability in hybrid halide perovskites
Source: Sci Rep. 2016 Nov 24;6:37654. doi: 10.1038/srep37654 (PMC5121628; doi:10.1038/srep37654)
Supplement: Supplementary Information [file srep37654-s1.zip › CH3NH3I.cif]

#======================================================================

# CRYSTAL DATA

#----------------------------------------------------------------------

data_VESTA_phase_1


_chemical_name_common                  'CH3NH3I'
_cell_length_a                         5.14623
_cell_length_b                         5.14623
_cell_length_c                         9.55787
_cell_angle_alpha                      90
_cell_angle_beta                       90
_cell_angle_gamma                      90
_space_group_name_H-M_alt              'P 1'
_space_group_IT_number                 1

loop_
_space_group_symop_operation_xyz
   'x, y, z'

loop_
   _atom_site_label
   _atom_site_occupancy
   _atom_site_fract_x
   _atom_site_fract_y
   _atom_site_fract_z
   _atom_site_adp_type
   _atom_site_B_iso_or_equiv
   _atom_site_type_symbol
   I          1.0     0.000000      0.500000      0.814906     Biso  1.000000 I
   C          1.0     0.000000      0.500000      0.359601     Biso  1.000000 C
   N          1.0     0.000000      0.500000      0.204240     Biso  1.000000 N
   I          1.0     0.500000      0.000000      0.186649     Biso  1.000000 I
   C          1.0     0.500000      0.000000      0.641989     Biso  1.000000 C
   N          1.0     0.500000     -0.000000      0.797357     Biso  1.000000 N
   H          1.0     1.140966      0.368823      0.168111     Biso  1.000000 H
   H          1.0     1.045663      0.682042      0.164323     Biso  1.000000 H
   H          1.0     0.955325      0.303062      0.395938     Biso  1.000000 H
   H          1.0     0.851416      0.637210      0.395780     Biso  1.000000 H
   H          1.0     1.192732      0.560297      0.395990     Biso  1.000000 H
   H          1.0     0.303788     -0.047813      0.605653     Biso  1.000000 H
   H          1.0     0.639522     -0.146419      0.605808     Biso  1.000000 H
   H          1.0     0.557246      0.193645      0.605587     Biso  1.000000 H
   H          1.0     0.367020      0.139301      0.833464     Biso  1.000000 H
   H          1.0     0.681463      0.048508      0.837155     Biso  1.000000 H
   H          1.0     0.821686      0.438708      0.164975     Biso  1.000000 H
   H          1.0     0.441417     -0.179053      0.836743     Biso  1.000000 H
