# Supplementary material for: Thermodynamic origin of instability in hybrid halide perovskites
Source: Sci Rep. 2016 Nov 24;6:37654. doi: 10.1038/srep37654 (PMC5121628; doi:10.1038/srep37654)
Supplement: Supplementary Information [file srep37654-s1.zip › CH3NH3PbI3-tetrag.cif]

#======================================================================

# CRYSTAL DATA

#----------------------------------------------------------------------

data_VESTA_phase_1


_chemical_name_common                  'CH3NH3PbI3 (tetragonal)'
_cell_length_a                         8.92011
_cell_length_b                         8.92011
_cell_length_c                         13.21700
_cell_angle_alpha                      90
_cell_angle_beta                       90
_cell_angle_gamma                      90
_space_group_name_H-M_alt              'P 1'
_space_group_IT_number                 1

loop_
_space_group_symop_operation_xyz
   'x, y, z'

loop_
   _atom_site_label
   _atom_site_occupancy
   _atom_site_fract_x
   _atom_site_fract_y
   _atom_site_fract_z
   _atom_site_adp_type
   _atom_site_B_iso_or_equiv
   _atom_site_type_symbol
   C          1.0     0.028112      0.499527      0.249691     Biso  1.000000 C
   C          1.0     0.530272      0.044137      0.249604     Biso  1.000000 C
   C          1.0     0.043684      0.530827      0.749015     Biso  1.000000 C
   C          1.0     0.499688      0.028733      0.749858     Biso  1.000000 C
   N          1.0     0.927331      0.606513      0.196365     Biso  1.000000 N
   N          1.0     0.428941      0.934842      0.198920     Biso  1.000000 N
   N          1.0     0.935645      0.427930      0.698548     Biso  1.000000 N
   N          1.0     0.605775      0.926811      0.696711     Biso  1.000000 N
   H          1.0     0.646309      0.018701      0.228110     Biso  1.000000 H
   H          1.0     0.516518      0.034022      0.331751     Biso  1.000000 H
   H          1.0     0.500572      0.157505      0.224441     Biso  1.000000 H
   H          1.0     0.453355      0.824461      0.219720     Biso  1.000000 H
   H          1.0     0.439417      0.940801      0.120811     Biso  1.000000 H
   H          1.0     0.316296      0.954909      0.216195     Biso  1.000000 H
   H          1.0     0.936235      0.594587      0.118489     Biso  1.000000 H
   H          1.0     0.953444      0.717863      0.213736     Biso  1.000000 H
   H          1.0     0.814727      0.588734      0.215088     Biso  1.000000 H
   H          1.0     0.144108      0.522049      0.226693     Biso  1.000000 H
   H          1.0     0.996783      0.384902      0.228340     Biso  1.000000 H
   H          1.0     0.015563      0.515042      0.331533     Biso  1.000000 H
   H          1.0     0.954476      0.315914      0.718185     Biso  1.000000 H
   H          1.0     0.944693      0.434844      0.620393     Biso  1.000000 H
   H          1.0     0.824709      0.453706      0.717140     Biso  1.000000 H
   H          1.0     0.157755      0.499310      0.726440     Biso  1.000000 H
   H          1.0     0.030492      0.520813      0.831209     Biso  1.000000 H
   H          1.0     0.019860      0.645974      0.724674     Biso  1.000000 H
   H          1.0     0.717391      0.953446      0.712871     Biso  1.000000 H
   H          1.0     0.592166      0.933703      0.618861     Biso  1.000000 H
   H          1.0     0.588532      0.814611      0.716719     Biso  1.000000 H
   H          1.0     0.521568      0.144173      0.725345     Biso  1.000000 H
   H          1.0     0.516780      0.018176      0.831684     Biso  1.000000 H
   H          1.0     0.384715      0.996719      0.729883     Biso  1.000000 H
   Pb         1.0     0.509167      0.515281      0.986776     Biso  1.000000 Pb
   Pb         1.0     0.515790      0.509731      0.486787     Biso  1.000000 Pb
   Pb         1.0     0.028787      0.011766      0.486826     Biso  1.000000 Pb
   Pb         1.0     0.011181      0.028954      0.986849     Biso  1.000000 Pb
   I          1.0     0.705290      0.828809      0.995385     Biso  1.000000 I
   I          1.0     0.322163      0.211003      0.996564     Biso  1.000000 I
   I          1.0     0.209840      0.721789      0.999236     Biso  1.000000 I
   I          1.0     0.827000      0.340113      0.988989     Biso  1.000000 I
   I          1.0     0.340312      0.827273      0.489249     Biso  1.000000 I
   I          1.0     0.722002      0.210218      0.499381     Biso  1.000000 I
   I          1.0     0.828523      0.706028      0.495236     Biso  1.000000 I
   I          1.0     0.210779      0.322669      0.496297     Biso  1.000000 I
   I          1.0     0.529534      0.537919      0.239394     Biso  1.000000 I
   I          1.0     0.538362      0.528976      0.739353     Biso  1.000000 I
   I          1.0     0.000073      0.026784      0.742356     Biso  1.000000 I
   I          1.0     0.027280      0.000400      0.242297     Biso  1.000000 I
