# Supplementary material for: Thermodynamic origin of instability in hybrid halide perovskites
Source: Sci Rep. 2016 Nov 24;6:37654. doi: 10.1038/srep37654 (PMC5121628; doi:10.1038/srep37654)
Supplement: Supplementary Information [file srep37654-s1.zip › CsPbBr3-orth.cif]

#======================================================================

# CRYSTAL DATA

#----------------------------------------------------------------------

data_VESTA_phase_1


_chemical_name_common                  'CsPbBr3 (orthorombic)'
_cell_length_a                         8.49855
_cell_length_b                         11.88348
_cell_length_c                         8.24805
_cell_angle_alpha                      90
_cell_angle_beta                       90
_cell_angle_gamma                      90
_space_group_name_H-M_alt              'P 1'
_space_group_IT_number                 1

loop_
_space_group_symop_operation_xyz
   'x, y, z'

loop_
   _atom_site_label
   _atom_site_occupancy
   _atom_site_fract_x
   _atom_site_fract_y
   _atom_site_fract_z
   _atom_site_adp_type
   _atom_site_B_iso_or_equiv
   _atom_site_type_symbol
   Pb         1.0     0.000000      0.500000      0.000000     Biso  1.000000 Pb
   Cs         1.0     0.556455      0.250000      0.014547     Biso  1.000000 Cs
   Br         1.0     0.293475      0.463343      0.204279     Biso  1.000000 Br
   Br         1.0     0.012490      0.750000      0.068581     Biso  1.000000 Br
   Pb         1.0     0.500000      0.500000      0.500000     Biso  1.000000 Pb
   Cs         1.0     0.943545      0.750000      0.514547     Biso  1.000000 Cs
   Br         1.0     0.206525      0.536657      0.704279     Biso  1.000000 Br
   Br         1.0     0.487510      0.250000      0.568581     Biso  1.000000 Br
   Pb         1.0     0.000000      0.000000      0.000000     Biso  1.000000 Pb
   Cs         1.0     0.443545      0.750000      0.985453     Biso  1.000000 Cs
   Br         1.0     0.706525      0.963343      0.795721     Biso  1.000000 Br
   Br         1.0     0.987510      0.250000      0.931419     Biso  1.000000 Br
   Pb         1.0     0.500000      0.000000      0.500000     Biso  1.000000 Pb
   Cs         1.0     0.056455      0.250000      0.485453     Biso  1.000000 Cs
   Br         1.0     0.793475      0.036657      0.295721     Biso  1.000000 Br
   Br         1.0     0.512490      0.750000      0.431419     Biso  1.000000 Br
   Br         1.0     0.706525      0.536657      0.795721     Biso  1.000000 Br
   Br         1.0     0.793475      0.463343      0.295721     Biso  1.000000 Br
   Br         1.0     0.293475      0.036657      0.204279     Biso  1.000000 Br
   Br         1.0     0.206525      0.963343      0.704279     Biso  1.000000 Br
