# Supplementary material for: Thermodynamic origin of instability in hybrid halide perovskites
Source: Sci Rep. 2016 Nov 24;6:37654. doi: 10.1038/srep37654 (PMC5121628; doi:10.1038/srep37654)
Supplement: Supplementary Information [file srep37654-s1.zip › NH3NH2I.cif]

#======================================================================

# CRYSTAL DATA

#----------------------------------------------------------------------

data_VESTA_phase_1


_chemical_name_common                  'NH3NH2I'
_cell_length_a                         4.24305
_cell_length_b                         5.16155
_cell_length_c                         5.23241
_cell_angle_alpha                      90.01978
_cell_angle_beta                       78.41969
_cell_angle_gamma                      90.04067
_space_group_name_H-M_alt              'P 1'
_space_group_IT_number                 1

loop_
_space_group_symop_operation_xyz
   'x, y, z'

loop_
   _atom_site_label
   _atom_site_occupancy
   _atom_site_fract_x
   _atom_site_fract_y
   _atom_site_fract_z
   _atom_site_adp_type
   _atom_site_B_iso_or_equiv
   _atom_site_type_symbol
   N          1.0     0.886455      0.999965      0.146198     Biso  1.000000 N
   N          1.0     0.196577      0.000303      0.971751     Biso  1.000000 N
   H          1.0     0.885015      0.160447      0.265687     Biso  1.000000 H
   H          1.0     0.884878      0.839074      0.265066     Biso  1.000000 H
   H          1.0     0.212826      0.163770      0.848035     Biso  1.000000 H
   H          1.0     0.212926      0.837008      0.847701     Biso  1.000000 H
   H          1.0     0.397250      0.000377      0.061300     Biso  1.000000 H
   I          1.0     0.277732      0.500208      0.505467     Biso  1.000000 I
