# Supplementary material for: Thermodynamic origin of instability in hybrid halide perovskites
Source: Sci Rep. 2016 Nov 24;6:37654. doi: 10.1038/srep37654 (PMC5121628; doi:10.1038/srep37654)
Supplement: Supplementary Information [file srep37654-s1.zip › NH3NH2PbI3.cif]

#======================================================================

# CRYSTAL DATA

#----------------------------------------------------------------------

data_VESTA_phase_1


_chemical_name_common                  'NH3NH2PbI3'
_cell_length_a                         6.49328
_cell_length_b                         6.45206
_cell_length_c                         6.53299
_cell_angle_alpha                      90.00111
_cell_angle_beta                       89.01314
_cell_angle_gamma                      90.05350
_space_group_name_H-M_alt              'P 1'
_space_group_IT_number                 1

loop_
_space_group_symop_operation_xyz
   'x, y, z'

loop_
   _atom_site_label
   _atom_site_occupancy
   _atom_site_fract_x
   _atom_site_fract_y
   _atom_site_fract_z
   _atom_site_adp_type
   _atom_site_B_iso_or_equiv
   _atom_site_type_symbol
   N          1.0     0.928666      0.000037      0.057127     Biso  1.000000 N
   N          1.0     0.149720      0.000117      0.033618     Biso  1.000000 N
   H          1.0     0.893507      0.128301      0.145779     Biso  1.000000 H
   H          1.0     0.893314      0.871755      0.145757     Biso  1.000000 H
   H          1.0     0.196727      0.131390      0.952224     Biso  1.000000 H
   H          1.0     0.196511      0.869372      0.951507     Biso  1.000000 H
   H          1.0     0.231528      0.999865      0.172528     Biso  1.000000 H
   Pb         1.0     0.475604      0.499007      0.467791     Biso  1.000000 Pb
   I          1.0     0.415753      0.499468      0.948096     Biso  1.000000 I
   I          1.0     0.445259      1.000816      0.483784     Biso  1.000000 I
   I          1.0     0.948944      0.499668      0.406767     Biso  1.000000 I
