# Supplementary material for: Thermodynamic origin of instability in hybrid halide perovskites
Source: Sci Rep. 2016 Nov 24;6:37654. doi: 10.1038/srep37654 (PMC5121628; doi:10.1038/srep37654)
Supplement: Supplementary Information [file srep37654-s1.zip › NH3OHI.cif]

#======================================================================

# CRYSTAL DATA

#----------------------------------------------------------------------

data_VESTA_phase_1


_chemical_name_common                  'NH3OHI'
_cell_length_a                         4.61568
_cell_length_b                         5.88143
_cell_length_c                         5.88715
_cell_angle_alpha                      110.89139
_cell_angle_beta                       54.21800
_cell_angle_gamma                      125.90081
_space_group_name_H-M_alt              'P 1'
_space_group_IT_number                 1

loop_
_space_group_symop_operation_xyz
   'x, y, z'

loop_
   _atom_site_label
   _atom_site_occupancy
   _atom_site_fract_x
   _atom_site_fract_y
   _atom_site_fract_z
   _atom_site_adp_type
   _atom_site_B_iso_or_equiv
   _atom_site_type_symbol
   N          1.0     0.238828      0.023216      0.991894     Biso  1.000000 N
   H          1.0     0.684283      0.762555      0.254468     Biso  1.000000 H
   H          1.0     0.369585      0.166832      0.848679     Biso  1.000000 H
   H          1.0     0.328863      0.869834      0.881769     Biso  1.000000 H
   H          1.0     0.333331      0.133627      0.143009     Biso  1.000000 H
   I          1.0     0.350762      0.429486      0.586313     Biso  1.000000 I
   O          1.0     0.808879      0.900368      0.117079     Biso  1.000000 O
