# Supplementary material for: Thermodynamic origin of instability in hybrid halide perovskites
Source: Sci Rep. 2016 Nov 24;6:37654. doi: 10.1038/srep37654 (PMC5121628; doi:10.1038/srep37654)
Supplement: Supplementary Information [file srep37654-s1.zip › NH3OHPbI3.cif]

#======================================================================

# CRYSTAL DATA

#----------------------------------------------------------------------

data_VESTA_phase_1


_chemical_name_common                  'NH3OHPbI3'
_cell_length_a                         6.48412
_cell_length_b                         6.42787
_cell_length_c                         6.48139
_cell_angle_alpha                      88.91071
_cell_angle_beta                       89.15939
_cell_angle_gamma                      90.92615
_space_group_name_H-M_alt              'P 1'
_space_group_IT_number                 1

loop_
_space_group_symop_operation_xyz
   'x, y, z'

loop_
   _atom_site_label
   _atom_site_occupancy
   _atom_site_fract_x
   _atom_site_fract_y
   _atom_site_fract_z
   _atom_site_adp_type
   _atom_site_B_iso_or_equiv
   _atom_site_type_symbol
   N          1.0     0.152033      0.989301      0.038947     Biso  1.000000 N
   H          1.0     0.924779      0.829010      0.154227     Biso  1.000000 H
   H          1.0     0.174107      0.127341      0.954331     Biso  1.000000 H
   H          1.0     0.229584      0.867557      0.966102     Biso  1.000000 H
   H          1.0     0.218013      0.010333      0.186088     Biso  1.000000 H
   Pb         1.0     0.477657      0.513750      0.471194     Biso  1.000000 Pb
   I          1.0     0.415239      0.504605      0.957597     Biso  1.000000 I
   I          1.0     0.435416      0.022472      0.498101     Biso  1.000000 I
   I          1.0     0.952715      0.547161      0.418232     Biso  1.000000 I
   O          1.0     0.938260      0.948746      0.052244     Biso  1.000000 O
