# Supplementary material for: Thermodynamic origin of instability in hybrid halide perovskites
Source: Sci Rep. 2016 Nov 24;6:37654. doi: 10.1038/srep37654 (PMC5121628; doi:10.1038/srep37654)
Supplement: Supplementary Information [file srep37654-s1.zip › PH4I.cif]

#======================================================================

# CRYSTAL DATA

#----------------------------------------------------------------------

data_VESTA_phase_1


_chemical_name_common                  'PH4I'
_cell_length_a                         4.77672
_cell_length_b                         4.77001
_cell_length_c                         4.77486
_cell_angle_alpha                      99.72919
_cell_angle_beta                       80.25359
_cell_angle_gamma                      99.78663
_space_group_name_H-M_alt              'P 1'
_space_group_IT_number                 1

loop_
_space_group_symop_operation_xyz
   'x, y, z'

loop_
   _atom_site_label
   _atom_site_occupancy
   _atom_site_fract_x
   _atom_site_fract_y
   _atom_site_fract_z
   _atom_site_adp_type
   _atom_site_B_iso_or_equiv
   _atom_site_type_symbol
   H          1.0     0.235800      0.151855      0.840447     Biso  1.000000 H
   H          1.0     0.862517      0.151862      0.213954     Biso  1.000000 H
   H          1.0     0.189811      0.824993      0.167104     Biso  1.000000 H
   H          1.0     0.862756      0.777455      0.840153     Biso  1.000000 H
   I          1.0     0.477465      0.536953      0.454883     Biso  1.000000 I
   P          1.0     0.040263      0.973569      0.018410     Biso  1.000000 P
