# Supplementary material for: Thermodynamic origin of instability in hybrid halide perovskites
Source: Sci Rep. 2016 Nov 24;6:37654. doi: 10.1038/srep37654 (PMC5121628; doi:10.1038/srep37654)
Supplement: Supplementary Information [file srep37654-s1.zip › PH4PbI3.cif]

#======================================================================

# CRYSTAL DATA

#----------------------------------------------------------------------

data_VESTA_phase_1


_chemical_name_common                  'PH4PbI3'
_cell_length_a                         6.46552
_cell_length_b                         6.41467
_cell_length_c                         6.46093
_cell_angle_alpha                      89.98347
_cell_angle_beta                       89.98171
_cell_angle_gamma                      91.13418
_space_group_name_H-M_alt              'P 1'
_space_group_IT_number                 1

loop_
_space_group_symop_operation_xyz
   'x, y, z'

loop_
   _atom_site_label
   _atom_site_occupancy
   _atom_site_fract_x
   _atom_site_fract_y
   _atom_site_fract_z
   _atom_site_adp_type
   _atom_site_B_iso_or_equiv
   _atom_site_type_symbol
   H          1.0     0.247755      0.060665      0.005577     Biso  1.000000 H
   H          1.0     0.907208      0.136472      0.006368     Biso  1.000000 H
   H          1.0     0.010450      0.848458      0.187677     Biso  1.000000 H
   H          1.0     0.009980      0.849386      0.823926     Biso  1.000000 H
   Pb         1.0     0.444161      0.549673      0.505285     Biso  1.000000 Pb
   I          1.0     0.421085      0.560726      0.005338     Biso  1.000000 I
   I          1.0     0.423620      0.055465      0.505414     Biso  1.000000 I
   I          1.0     0.938599      0.569166      0.505900     Biso  1.000000 I
   P          1.0     0.047658      0.970030      0.005941     Biso  1.000000 P
