# Supplementary material for: Thermodynamic origin of instability in hybrid halide perovskites
Source: Sci Rep. 2016 Nov 24;6:37654. doi: 10.1038/srep37654 (PMC5121628; doi:10.1038/srep37654)
Supplement: Supplementary Information [file srep37654-s1.zip › SbH4I.cif]

#======================================================================

# CRYSTAL DATA

#----------------------------------------------------------------------

data_VESTA_phase_1


_chemical_name_common                  'SbH4I'
_cell_length_a                         5.02146
_cell_length_b                         5.01173
_cell_length_c                         5.01631
_cell_angle_alpha                      98.98344
_cell_angle_beta                       81.05983
_cell_angle_gamma                      99.01593
_space_group_name_H-M_alt              'P 1'
_space_group_IT_number                 1

loop_
_space_group_symop_operation_xyz
   'x, y, z'

loop_
   _atom_site_label
   _atom_site_occupancy
   _atom_site_fract_x
   _atom_site_fract_y
   _atom_site_fract_z
   _atom_site_adp_type
   _atom_site_B_iso_or_equiv
   _atom_site_type_symbol
   H          1.0     0.255392      0.176354      0.815834     Biso  1.000000 H
   H          1.0     0.838636      0.175999      0.233581     Biso  1.000000 H
   H          1.0     0.220138      0.795090      0.197375     Biso  1.000000 H
   H          1.0     0.837826      0.757333      0.815339     Biso  1.000000 H
   I          1.0     0.471618      0.543465      0.450186     Biso  1.000000 I
   Sb         1.0     0.045002      0.968449      0.022636     Biso  1.000000 Sb
