# Supplementary material for: Thermodynamic origin of instability in hybrid halide perovskites
Source: Sci Rep. 2016 Nov 24;6:37654. doi: 10.1038/srep37654 (PMC5121628; doi:10.1038/srep37654)
Supplement: Supplementary Information [file srep37654-s1.zip › SbH4PbI3.cif]

#======================================================================

# CRYSTAL DATA

#----------------------------------------------------------------------

data_VESTA_phase_1


_chemical_name_common                  'SbH4PbI3'
_cell_length_a                         6.44121
_cell_length_b                         6.36730
_cell_length_c                         6.46833
_cell_angle_alpha                      90.01274
_cell_angle_beta                       90.01590
_cell_angle_gamma                      89.92660
_space_group_name_H-M_alt              'P 1'
_space_group_IT_number                 1

loop_
_space_group_symop_operation_xyz
   'x, y, z'

loop_
   _atom_site_label
   _atom_site_occupancy
   _atom_site_fract_x
   _atom_site_fract_y
   _atom_site_fract_z
   _atom_site_adp_type
   _atom_site_B_iso_or_equiv
   _atom_site_type_symbol
   H          1.0     0.214426      0.145405      0.004418     Biso  1.000000 H
   H          1.0     0.794180      0.150577      0.004126     Biso  1.000000 H
   H          1.0     0.996754      0.835159      0.220997     Biso  1.000000 H
   H          1.0     0.996994      0.832744      0.788584     Biso  1.000000 H
   Pb         1.0     0.488487      0.532750      0.504640     Biso  1.000000 Pb
   I          1.0     0.480588      0.567451      0.006081     Biso  1.000000 I
   I          1.0     0.488598      0.034333      0.511105     Biso  1.000000 I
   I          1.0     0.987825      0.513921      0.507304     Biso  1.000000 I
   Sb         1.0     0.002663      0.987701      0.004171     Biso  1.000000 Sb
