# Supplementary material for: Thermodynamic origin of instability in hybrid halide perovskites
Source: Sci Rep. 2016 Nov 24;6:37654. doi: 10.1038/srep37654 (PMC5121628; doi:10.1038/srep37654)
Supplement: Supplementary Information [file srep37654-s1.zip › SF3PbI3.cif]

#======================================================================

# CRYSTAL DATA

#----------------------------------------------------------------------

data_VESTA_phase_1


_chemical_name_common                  'SF3PbI3 pseudocubic'
_cell_length_a                         6.54569
_cell_length_b                         6.54569
_cell_length_c                         6.54569
_cell_angle_alpha                      90
_cell_angle_beta                       90
_cell_angle_gamma                      90
_space_group_name_H-M_alt              'P 1'
_space_group_IT_number                 1

loop_
_space_group_symop_operation_xyz
   'x, y, z'

loop_
   _atom_site_label
   _atom_site_occupancy
   _atom_site_fract_x
   _atom_site_fract_y
   _atom_site_fract_z
   _atom_site_adp_type
   _atom_site_B_iso_or_equiv
   _atom_site_type_symbol
   Pb1        1.0     0.564516      0.564516      0.564516     Biso  1.000000 Pb
   I1         1.0     0.594562      0.594562      0.045990     Biso  1.000000 I
   I2         1.0     0.594562      0.045990      0.594562     Biso  1.000000 I
   I3         1.0     0.045990      0.594562      0.594562     Biso  1.000000 I
   S1         1.0     0.907773      0.907774      0.907773     Biso  1.000000 S
   F1         1.0     0.071786      0.071785      0.819025     Biso  1.000000 F
   F2         1.0     0.819025      0.071785      0.071786     Biso  1.000000 F
   F3         1.0     0.071785      0.819025      0.071785     Biso  1.000000 F
